# Supplementary material for: Genus Salsola: Chemistry, Biological Activities and Future Prospective—A Review
Source: Plants (Basel). 2022 Mar 8;11(6):714. doi: 10.3390/plants11060714 (PMC8953912; doi:10.3390/plants11060714)
Supplement: Supplementary file 1 [file plants-11-00714-s001.zip]

Archive with 1 entries (1 files):
- plants-1581338-supplementary.pdf
